# Supplementary material for: Response to: Comment on Rohrscheib et al. 2016 "Intensity of mutualism breakdown is determined by temperature not amplification of Wolbachia genes"
Source: PLoS Pathog. 2017 Sep 11;13(9):e1006521. doi: 10.1371/journal.ppat.1006521 (PMC5593257; doi:10.1371/journal.ppat.1006521)
Supplement: S1 Data — Raw Wolbachia density data for flies infected with wMelCS reared at different temperatures and across different time points. (XLSX) [file ppat.1006521.s002.xlsx]

## Sheet: Sheet1
CS - wMelCS	Temperature	Age (Days)	Estimated ratio WD508 : WD550
	21	1	1.06
	21	1	0.89
	21	1	1.07
	21	1	1.01
	21	1	1.08
	21	5	1.07
	21	5	1.04
	21	5	1.07
	21	5	1.09
	21	5	1.02
	21	15	1.04
	21	15	1.04
	21	15	1.05
	21	15	1.02
	21	15	0.96
	24	1	1.05
	24	1	0.99
	24	1	1.01
	24	1	1.1
	24	1	1.03
	24	5	1.03
	24	5	1.04
	24	5	0.93
	24	5	1.05
	24	5	1.06
	24	15	1.03
	24	15	1.02
	24	15	1
	24	15	1.08
	24	15	1.05
